# Supplementary material for: NF-κB2 mutation targets survival, proliferation and differentiation pathways in the pathogenesis of plasma cell tumors
Source: BMC Cancer. 2012 May 29;12:203. doi: 10.1186/1471-2407-12-203 (PMC3407530; doi:10.1186/1471-2407-12-203)
Supplement: Additional 1: Table S1. — Genes significantly altered in p80HT B cells with Gene Ontology (GO) annotations. [file 1471-2407-12-203-S1.xls]

## Sheet: Sheet1
Table S1. Genes significantly altered in p80HT B cells with Gene Ontology (GO) annotations							1
Gene	RefSeq	Fold	P value	go biological process	go molecular function	go cellular component	1
Penk	NM_001002927	5.77173	0.000975596	behavioral fear response /// neuropeptide signaling pathway /// behavior /// sensory perception of pain	opioid peptide activity	extracellular region	1
Hbb-b1	NM_008220	4.86623	0.00662046	activation of MAPKK activity /// adenosine receptor signaling pathway /// transport /// signal transduction /// G-protein coupled receptor protein signaling pathway /// G-protein coupled receptor protein signaling pathway /// inhibition of adenylate cyclase activity by G-protein signaling pathway /// inhibition of adenylate cyclase activity by G-protein signaling pathway /// muscarinic acetylchol…	nucleotide binding /// GTPase activity /// signal transducer activity /// oxygen transporter activity /// oxygen transporter activity /// iron ion binding /// protein binding /// protein binding /// GTP binding /// guanyl nucleotide binding /// oxygen binding /// heme binding /// metal ion binding	membrane fraction /// nucleus /// cytosol /// hemoglobin complex /// hemoglobin complex /// plasma membrane /// membrane raft	1
Il15	NM_008357	4.57079	0.00111946	NK T cell proliferation /// inflammatory response /// immune response /// aging /// positive regulation of T cell proliferation /// extrathymic T cell selection /// regulation of T cell differentiation /// lymph node development /// negative regulation of smooth muscle cell proliferation /// negative regulation of smooth muscle cell proliferation /// regulation of defense response to virus by hos…	cytokine activity /// cytokine activity /// cytokine receptor binding /// protein binding	extracellular region /// extracellular space	1
Lphn2	NM_001081298	4.05924	0.00247547				1
Il10	NM_010548	4.0219	0.00715388	negative regulation of cytokine production /// negative regulation of cytokine secretion during immune response /// negative regulation of chronic inflammatory response to antigenic stimulus /// positive regulation of B cell apoptosis /// positive regulation of B cell apoptosis /// response to stress /// immune response /// immune response /// regulation of gene expression /// regulation of gene …	cytokine activity /// cytokine activity /// cytokine activity /// interleukin-10 receptor binding /// interleukin-10 receptor binding /// protein binding	extracellular region /// extracellular region /// extracellular space /// extracellular space /// extracellular space	1
Hba-a2	NM_001083955	3.95116	0.00212514				1
Hba-a1	NM_008218	3.73743	0.00247923	in utero embryonic development /// transport /// oxygen transport /// erythrocyte development	oxygen transporter activity /// iron ion binding /// oxygen binding /// heme binding /// metal ion binding	hemoglobin complex	1
B4galt6	NM_019737	3.71685	0.000439628	carbohydrate metabolic process /// sphingolipid biosynthetic process	galactosyltransferase activity /// UDP-galactose:glucosylceramide beta-1,4-galactosyltransferase activity /// UDP-galactose:glucosylceramide beta-1,4-galactosyltransferase activity /// transferase activity /// transferase activity, transferring glycosyl groups /// metal ion binding	Golgi apparatus /// membrane /// integral to membrane /// Golgi cisterna membrane	1
Ehf	NM_007914	3.66983	4.39125e-05	transcription /// regulation of transcription, DNA-dependent /// epithelial cell differentiation /// epithelial cell differentiation /// regulation of transcription /// positive regulation of transcription, DNA-dependent /// positive regulation of transcription, DNA-dependent	DNA binding /// DNA binding /// transcription factor activity /// transcription factor activity /// protein binding /// sequence-specific DNA binding	nucleus	1
Cd80	BC131959	3.65163	0.00155666	T cell costimulation /// positive regulation of alpha-beta T cell proliferation /// positive regulation of peptidyl-tyrosine phosphorylation	receptor activity /// protein binding /// protein binding	external side of plasma membrane /// membrane /// integral to membrane	1
Dmxl2	NM_172771	3.61437	0.00184668	---	Rab GTPase binding /// Rab GTPase binding	synaptic vesicle /// synaptic vesicle /// membrane /// cell junction /// synaptic vesicle membrane /// cytoplasmic vesicle /// synapse	1
Ryk	NM_013649	3.24346	0.00228941	protein amino acid phosphorylation /// axonogenesis /// Wnt receptor signaling pathway /// Wnt receptor signaling pathway /// skeletal system morphogenesis /// negative regulation of axon extension involved in axon guidance /// negative chemotaxis /// commissural neuron axon guidance	nucleotide binding /// protein kinase activity /// protein tyrosine kinase activity /// protein tyrosine kinase activity /// transmembrane receptor protein tyrosine kinase activity /// receptor activity /// protein binding /// protein binding /// ATP binding /// kinase activity /// transferase activity /// Wnt-protein binding /// Wnt-protein binding /// Wnt receptor activity	membrane fraction /// plasma membrane /// integral to plasma membrane /// membrane /// membrane /// integral to membrane	1
Pmepa1	NM_022995	3.21295	0.00149091	---	protein binding /// WW domain binding	plasma membrane /// membrane /// integral to membrane	1
Mllt4	NM_010806	2.95239	0.000133474	cell adhesion /// signal transduction	protein binding /// protein binding /// cell adhesion molecule binding	cytoplasm /// adherens junction /// adherens junction /// cell-cell adherens junction /// cell-cell adherens junction /// cell junction /// cell junction	1
Csf2rb	NM_007780	2.87698	0.000808086	blood coagulation /// cytokine-mediated signaling pathway	receptor activity /// cytokine receptor activity /// protein binding	membrane /// integral to membrane	1
Ikzf2	NM_011770	2.78132	0.00627755	transcription /// positive regulation of gene-specific transcription from RNA polymerase II promoter /// regulation of transcription	nucleic acid binding /// DNA binding /// zinc ion binding /// transcription activator activity /// protein homodimerization activity /// metal ion binding /// protein heterodimerization activity	intracellular /// nucleus /// nucleus	1
Nt5e	NM_011851	2.77162	1.17696e-05	purine nucleotide biosynthetic process /// purine nucleotide biosynthetic process /// AMP catabolic process /// nucleotide catabolic process /// adenosine metabolic process /// adenosine biosynthetic process /// negative regulation of inflammatory response	nucleotide binding /// ferrous iron binding /// ferrous iron binding /// 5'-nucleotidase activity /// 5'-nucleotidase activity /// 5'-nucleotidase activity /// hydrolase activity /// hydrolase activity, acting on ester bonds /// metal ion binding	membrane fraction /// cytoplasm /// plasma membrane /// membrane /// anchored to membrane	1
Plscr1	NM_011636	2.7468	0.00348093	immune response /// response to virus /// myeloid cell differentiation	SH3 domain binding	membrane /// integral to membrane	1
Tnfsf8	NM_009403	2.67835	0.0083878	immune response	cytokine activity /// tumor necrosis factor receptor binding	extracellular space /// membrane /// integral to membrane	1
Ccnd2	NM_009829	2.5821	0.00867635	G1/S transition of mitotic cell cycle /// G1/S transition of mitotic cell cycle /// ovarian follicle development /// liver development /// positive regulation of protein amino acid phosphorylation /// cell cycle /// spermatogenesis /// positive regulation of cell proliferation /// response to organic cyclic substance /// response to estradiol stimulus /// cellular response to insulin stimulus ///…	protein binding /// protein binding /// protein kinase binding /// protein kinase binding	cyclin-dependent protein kinase holoenzyme complex /// nucleus	1
Dkkl1	NM_015789	2.55814	0.00163029	---	protein binding	extracellular region	1
Alas2	NM_009653	2.46707	0.00739663	response to hypoxia /// response to hypoxia /// heme biosynthetic process /// heme biosynthetic process /// cellular iron ion homeostasis /// metabolic process /// biosynthetic process /// erythrocyte differentiation /// tetrapyrrole biosynthetic process /// hemoglobin biosynthetic process	catalytic activity /// 5-aminolevulinate synthase activity /// 5-aminolevulinate synthase activity /// 5-aminolevulinate synthase activity /// 5-aminolevulinate synthase activity /// protein binding /// protein binding /// acyltransferase activity /// glycine binding /// transferase activity /// transferase activity, transferring nitrogenous groups /// pyridoxal phosphate binding /// coenzyme bin…	mitochondrion /// mitochondrion /// mitochondrion /// mitochondrion /// mitochondrial inner membrane /// mitochondrial inner membrane /// mitochondrial matrix	1
Rcn3	NM_026555	2.4601	0.00119793	---	calcium ion binding /// protein binding	endoplasmic reticulum /// endoplasmic reticulum lumen	1
Dnase1l3	NM_007870	2.43093	0.00863895	DNA catabolic process /// DNA fragmentation involved in apoptosis /// apoptosis /// apoptosis	DNA binding /// DNA binding /// nuclease activity /// endonuclease activity /// endonuclease activity /// endodeoxyribonuclease activity /// endodeoxyribonuclease activity /// deoxyribonuclease activity /// hydrolase activity	nucleus /// nucleus /// nucleus	1
Cd300lf	NM_145634	2.4049	0.000126648	osteoclast differentiation	receptor activity /// protein binding	plasma membrane /// membrane /// integral to membrane	1
Tnfrsf4	NM_011659	2.3942	0.00928721	inflammatory response /// inflammatory response /// cellular defense response /// positive regulation of B cell proliferation /// negative regulation of gene-specific transcription /// T cell proliferation /// regulation of apoptosis /// negative regulation of transcription factor activity /// regulation of protein kinase activity /// negative regulation of cytokine secretion /// positive regulat…	receptor activity /// tumor necrosis factor receptor activity /// protein binding /// protein binding	plasma membrane /// external side of plasma membrane /// membrane /// integral to membrane	1
Plcd3	NM_152813	2.39397	0.00909618	angiogenesis /// lipid metabolic process /// signal transduction /// lipid catabolic process /// regulation of cell proliferation /// labyrinthine layer blood vessel development	phosphoinositide phospholipase C activity /// phospholipase C activity /// signal transducer activity /// calcium ion binding /// phosphoric diester hydrolase activity /// hydrolase activity /// metal ion binding	membrane fraction /// soluble fraction /// cytoplasm /// membrane	1
Gpr31c	NM_001013832	2.39279	0.000204292				1
Prkar2b	NM_011158	2.3708	0.00128904	regulation of protein amino acid phosphorylation /// protein amino acid phosphorylation /// fatty acid metabolic process /// signal transduction /// learning /// cell proliferation /// organ morphogenesis /// regulation of protein kinase activity /// regulation of protein kinase activity	nucleotide binding /// cAMP-dependent protein kinase regulator activity /// cAMP-dependent protein kinase regulator activity /// cAMP-dependent protein kinase regulator activity /// protein domain specific binding /// protein domain specific binding /// cAMP binding /// cAMP binding	cell fraction /// membrane fraction /// soluble fraction /// soluble fraction /// insoluble fraction /// insoluble fraction /// cytoplasm /// cytoplasm /// mitochondrial inner membrane /// mitochondrial inner membrane /// cAMP-dependent protein kinase complex /// cAMP-dependent protein kinase complex /// membrane raft /// membrane raft /// perinuclear region of cytoplasm /// perinuclear region of…	1
Actn1	NM_134156	2.36312	0.0088206	negative regulation of transcription /// cortical cytoskeleton organization /// actin filament bundle assembly	transcription corepressor activity /// actin binding /// actin binding /// calcium ion binding /// protein binding /// protein binding /// protein binding /// protein homodimerization activity /// actin filament binding	stress fiber /// stress fiber /// stress fiber /// nucleus /// nucleus /// nucleus /// cytoplasm /// cytoskeleton /// focal adhesion /// actin cytoskeleton /// Z disc /// Z disc /// secretory granule /// cortical cytoskeleton /// cortical actin cytoskeleton /// cortical actin cytoskeleton /// dense core granule membrane	1
Ubash3b	NM_176860	2.35288	0.00168048	---	---	nucleus /// cytoplasm	1
Creb5	NM_172728	2.35217	0.00223388	transcription /// regulation of transcription, DNA-dependent /// regulation of transcription /// positive regulation of transcription, DNA-dependent	DNA binding /// transcription factor activity /// transcription factor activity /// sequence-specific DNA binding /// protein dimerization activity	nucleus	1
Pftk1	NM_011074	2.34481	0.00955438				1
Kcnn4	NM_008433	2.30063	0.00117428	transport /// ion transport /// potassium ion transport /// cell volume homeostasis /// phospholipid translocation /// saliva secretion /// positive regulation of protein secretion	ion channel activity /// potassium channel activity /// calmodulin binding /// calcium-activated potassium channel activity /// calcium-activated potassium channel activity /// calcium-activated potassium channel activity	integral to plasma membrane /// membrane /// integral to membrane	1
Rnf43	NM_172448	2.29745	0.000251508	---	protein binding /// zinc ion binding /// ligase activity /// metal ion binding	nucleus /// nuclear envelope /// endoplasmic reticulum /// endoplasmic reticulum membrane /// membrane /// integral to membrane	1
Rnasel	NM_011882	2.28918	0.00448822	rRNA processing /// rRNA processing /// mRNA processing /// protein amino acid phosphorylation /// response to virus	nucleotide binding /// RNA binding /// nuclease activity /// endonuclease activity /// ribonuclease activity /// ribonuclease activity /// protein kinase activity /// ATP binding /// hydrolase activity /// endoribonuclease activity, producing 5'-phosphomonoesters /// rRNA binding /// rRNA binding /// metal ion binding	cytoplasm /// mitochondrion /// nuclear matrix /// nuclear matrix	1
Naip5	NM_010870	2.23198	0.00814395	apoptosis	metal ion binding	intracellular	1
Tbc1d9	NM_001111304	2.20924	0.00154872	regulation of Rab GTPase activity	GTPase activator activity /// Rab GTPase activator activity /// calcium ion binding	intracellular	1
Cd9	NM_007657	2.20713	0.003097	cellular component movement /// cell adhesion /// cell adhesion /// single fertilization /// fusion of sperm to egg plasma membrane /// negative regulation of cell proliferation /// paranodal junction assembly	protein binding /// protein binding	plasma membrane /// cell surface /// cell surface /// membrane /// integral to membrane /// apical plasma membrane /// apical plasma membrane	1
Slc7a7	NM_011405	2.206	0.000598214	transport /// amino acid transport /// transmembrane transport	amino acid transmembrane transporter activity	plasma membrane /// membrane /// integral to membrane /// basolateral plasma membrane	1
S100a6	NM_011313	2.19443	0.0080004	---	calcium ion binding /// calcium ion binding /// calcium ion binding /// calcium ion binding /// protein binding /// tropomyosin binding /// zinc ion binding /// ion transmembrane transporter activity /// ion transmembrane transporter activity /// protein homodimerization activity /// metal ion binding /// S100 beta binding /// calcium-dependent protein binding	ruffle /// nucleus /// nuclear envelope /// cytoplasm /// cytosol /// cytosol /// plasma membrane /// membrane /// extrinsic to internal side of plasma membrane /// extrinsic to internal side of plasma membrane	1
Nid1	NM_010917	2.19193	0.00714417	cell adhesion /// cell-matrix adhesion /// cell-matrix adhesion /// bioluminescence /// positive regulation of cell-substrate adhesion /// protein-chromophore linkage /// extracellular matrix organization /// glomerular basement membrane development	calcium ion binding /// protein binding /// collagen binding /// laminin-1 binding /// extracellular matrix binding	extracellular region /// proteinaceous extracellular matrix /// proteinaceous extracellular matrix /// basement membrane /// basement membrane /// basement membrane /// basement membrane /// membrane	1
Aqp1	NM_007472	2.18486	0.00580357	glomerular filtration /// transport /// potassium ion transport /// water transport /// water transport /// water transport /// water transport /// water transport /// water transport /// response to hormone stimulus /// positive regulation of lamellipodium assembly /// positive regulation of epithelial cell migration /// carbon dioxide transport /// ammonium transport /// sensory perception of p…	transporter activity /// water transmembrane transporter activity /// protein binding /// protein binding /// potassium ion transmembrane transporter activity /// water channel activity /// water channel activity /// water channel activity /// ammonia transmembrane transporter activity	integral to membrane of membrane fraction /// membrane fraction /// plasma membrane /// integral to plasma membrane /// brush border /// membrane /// integral to membrane /// basolateral plasma membrane /// basolateral plasma membrane /// basolateral plasma membrane /// apical plasma membrane /// apical plasma membrane /// apical plasma membrane /// neuronal cell body membrane /// neuronal cell b…	1
Tmem56	NM_178936	2.17987	0.00145986	---	---	membrane /// integral to membrane	1
Slc6a9	NM_008135	2.17395	0.00597329	transport /// neurotransmitter transport /// amino acid transport /// glycine transport	sodium:amino acid symporter activity /// neurotransmitter:sodium symporter activity /// glycine transmembrane transporter activity /// symporter activity	integral to plasma membrane /// membrane /// integral to membrane /// integral to membrane	1
Asph	NM_023066	2.16263	0.00151266	pattern specification process /// negative regulation of cell proliferation /// peptidyl-amino acid modification /// limb morphogenesis /// peptidyl-aspartic acid hydroxylation /// oxidation reduction /// palate development /// face morphogenesis	peptide-aspartate beta-dioxygenase activity /// peptide-aspartate beta-dioxygenase activity /// binding /// oxidoreductase activity /// oxidoreductase activity, acting on single donors with incorporation of molecular oxygen, incorporation of two atoms of oxygen	endoplasmic reticulum /// endoplasmic reticulum membrane /// membrane /// integral to membrane /// integral to membrane /// integral to endoplasmic reticulum membrane	1
Adora2a	NM_009630	2.14079	0.00527654	synaptic transmission, dopaminergic /// adenosine receptor signaling pathway /// adenosine receptor signaling pathway /// adenosine receptor signaling pathway /// adenosine receptor signaling pathway /// response to amphetamine /// regulation of transcription, DNA-dependent /// regulation of transcription, DNA-dependent /// negative regulation of protein kinase activity /// negative regulation of…	adenosine receptor activity, G-protein coupled /// adenosine receptor activity, G-protein coupled /// adenosine receptor activity, G-protein coupled /// adenosine receptor activity, G-protein coupled /// signal transducer activity /// receptor activity /// G-protein coupled receptor activity /// protein binding /// protein binding /// type 5 metabotropic glutamate receptor binding /// type 5 meta…	membrane fraction /// membrane fraction /// membrane fraction /// intermediate filament /// intermediate filament /// plasma membrane /// plasma membrane /// plasma membrane /// endomembrane system /// postsynaptic density /// postsynaptic density /// membrane /// integral to membrane /// axon /// axon /// dendrite /// dendrite /// axolemma /// axolemma /// asymmetric synapse /// asymmetric synap…	1
Itgb1	NM_010578	2.13874	0.00428745	G1/S transition of mitotic cell cycle /// in utero embryonic development /// cell fate specification /// tissue homeostasis /// tissue homeostasis /// cellular calcium ion homeostasis /// cellular calcium ion homeostasis /// cell adhesion /// cell adhesion /// cell-matrix adhesion /// integrin-mediated signaling pathway /// integrin-mediated signaling pathway /// regulation of G-protein coupled r…	receptor activity /// integrin binding /// integrin binding /// integrin binding /// binding /// protein binding /// protein kinase binding /// protein kinase binding /// peptide binding /// peptide binding /// protein heterodimerization activity /// protein heterodimerization activity	acrosomal vesicle /// acrosomal vesicle /// basement membrane /// basement membrane /// membrane fraction /// plasma membrane /// plasma membrane /// cell-cell junction /// cell-cell junction /// focal adhesion /// focal adhesion /// integrin complex /// integrin complex /// membrane /// integral to membrane /// synaptosome /// neuromuscular junction /// neuromuscular junction /// sarcolemma /// …	1
Lmo7	NM_201529	2.1371	0.00536159	cell-cell adhesion /// cell-cell adhesion	protein binding /// zinc ion binding /// actinin binding /// actinin binding /// metal ion binding	cell-cell adherens junction /// cell-cell adherens junction /// apical plasma membrane /// apical plasma membrane	1
Emb	NM_010330	2.11704	0.00968446	cell adhesion /// cell adhesion	---	membrane /// integral to membrane	1
Gata3	NM_008091	2.10857	0.00487128	cell fate determination /// mesonephros development /// transcription /// regulation of transcription, DNA-dependent /// negative regulation of cell proliferation /// positive regulation of interleukin-4 production /// regulation of cytokine biosynthetic process /// norepinephrine biosynthetic process /// regulation of transcription /// positive regulation of transcription, DNA-dependent /// posi…	DNA binding /// transcription factor activity /// transcription factor activity /// protein binding /// zinc ion binding /// transcription activator activity /// sequence-specific DNA binding /// sequence-specific DNA binding /// metal ion binding	nucleus /// nucleus /// nucleus	1
Igf1r	NM_010513	2.10817	0.00747083	protein amino acid phosphorylation /// protein amino acid phosphorylation /// immune response /// transmembrane receptor protein tyrosine kinase signaling pathway /// axonogenesis /// axonogenesis /// brain development /// organ morphogenesis /// establishment of cell polarity /// establishment of cell polarity /// male sex determination /// positive regulation of cell migration /// mammary gland…	nucleotide binding /// protein kinase activity /// protein tyrosine kinase activity /// protein tyrosine kinase activity /// transmembrane receptor protein tyrosine kinase activity /// receptor activity /// insulin-like growth factor receptor activity /// insulin-like growth factor receptor activity /// insulin receptor binding /// protein binding /// protein binding /// insulin-like growth facto…	microsome /// plasma membrane /// caveola /// caveola /// membrane /// integral to membrane /// neuron projection /// neuron projection	1
Rbm47	NM_178446	2.09469	0.00137861	---	nucleotide binding /// nucleic acid binding /// RNA binding	nucleus	1
Fcrl5	NM_183222	2.0846	0.00732035				1
Zbtb32	NM_021397	2.05844	0.00904222	regulation of cytokine production /// transcription /// hemopoiesis /// T cell proliferation /// regulation of transcription	nucleic acid binding /// transcription corepressor activity /// protein binding /// zinc ion binding /// metal ion binding	nuclear chromosome /// intracellular /// nucleus	1
Nrp2	NM_001077403	2.04732	0.00746701	neural crest cell migration /// cell adhesion /// multicellular organismal development /// nervous system development /// axon guidance /// heart development /// cell differentiation /// negative chemotaxis	receptor activity /// protein binding /// semaphorin receptor activity	plasma membrane /// membrane /// integral to membrane /// axon	1
Chn2	NM_023543	2.04129	0.0082346	signal transduction	GTPase activator activity /// GTPase activator activity /// protein binding /// Rac GTPase activator activity /// metal ion binding	intracellular /// membrane /// synaptosome	1
Ptpn22	NM_008979	2.00812	0.00840742	protein amino acid dephosphorylation /// protein amino acid dephosphorylation /// dephosphorylation /// T cell differentiation /// T cell receptor signaling pathway /// negative regulation of T cell receptor signaling pathway	phosphoprotein phosphatase activity /// protein tyrosine phosphatase activity /// protein tyrosine phosphatase activity /// receptor activity /// protein binding /// hydrolase activity /// phosphatase activity	cytoplasm	1
Glt28d2	NM_177130	2.00474	0.00959614	carbohydrate metabolic process /// lipid glycosylation	transferase activity /// transferase activity, transferring hexosyl groups /// carbohydrate binding	---	1
Lilrb4	NM_013532	1.98519	0.00183119				1
Marveld1	BC054384	1.98044	0.00149055	---	---	nucleus /// membrane /// integral to membrane	1
Nlrc5	ENSMUST00000053085	1.95685	0.00496543	defense response	---	---	1
Gpr137b	NM_031999	1.93888	0.000112436	---	---	membrane /// integral to membrane	1
Sp110	NM_175397	1.93824	0.00887201	transcription /// apoptosis /// induction of apoptosis /// response to bacterium /// innate immune response /// regulation of transcription	DNA binding /// binding	nucleus	1
Rhobtb1	NM_001081347	1.91751	0.00783328	small GTPase mediated signal transduction	nucleotide binding /// protein binding /// GTP binding	intracellular	1
Bcl11b	NM_001079883	1.91565	0.00680078	transcription /// axonogenesis /// negative regulation of cell proliferation /// post-embryonic development /// central nervous system neuron differentiation /// post-embryonic camera-type eye development /// T cell receptor V(D)J recombination /// negative regulation of apoptosis /// regulation of transcription /// positive regulation of transcription from RNA polymerase II promoter /// alpha-be…	nucleic acid binding /// zinc ion binding /// metal ion binding	intracellular /// intracellular /// nucleus /// nucleus	1
Folr4	NM_176807	1.90226	0.00693051	---	receptor activity /// folic acid binding /// folic acid binding /// folic acid transporter activity	extracellular region /// membrane fraction	1
Cd28	NM_007642	1.89851	0.000412487	positive regulation of inflammatory response to antigenic stimulus /// immune response /// induction of apoptosis by extracellular signals /// T cell costimulation /// T cell costimulation /// T cell costimulation /// T cell costimulation /// positive regulation of T cell proliferation /// positive regulation of T cell proliferation /// positive regulation of T cell proliferation /// T cell activ…	protein homodimerization activity /// protein homodimerization activity	plasma membrane /// external side of plasma membrane /// external side of plasma membrane /// external side of plasma membrane /// membrane /// integral to membrane /// membrane raft /// membrane raft	1
Prox1	NM_008937	1.88516	0.00294694	negative regulation of transcription from RNA polymerase II promoter /// cell fate determination /// kidney development /// lymph vessel development /// lymphangiogenesis /// lens development in camera-type eye /// lens development in camera-type eye /// lens morphogenesis in camera-type eye /// transcription /// multicellular organismal development /// brain development /// heart development ///…	DNA binding /// transcription factor activity /// RNA polymerase II transcription factor activity, enhancer binding /// transcription corepressor activity /// protein binding /// ligand-dependent nuclear receptor binding /// transcription regulator activity /// DBD domain binding /// LBD domain binding	nucleus /// nucleus /// cytoplasm /// cytoplasm	1
Csprs	NM_033616	1.8459	0.00584867	G-protein coupled receptor protein signaling pathway	receptor activity	nucleus /// integral to membrane	1
Lysmd2	NM_027309	1.84494	0.0066357	cell wall macromolecule catabolic process	---	---	1
Tubb6	NM_026473	1.84088	0.00795644	microtubule-based process /// microtubule-based movement /// protein polymerization	nucleotide binding /// GTPase activity /// structural molecule activity /// GTP binding	microtubule /// protein complex	1
Naip1	NM_008670	1.83655	0.000388394	apoptosis	nucleotide binding /// ATP binding /// nucleoside-triphosphatase activity /// metal ion binding	intracellular	1
Hspg2	NM_008305	1.83594	0.00575169	angiogenesis /// endochondral ossification /// chondrocyte differentiation /// cell adhesion /// brain development /// protein localization /// extracellular matrix organization /// embryonic skeletal system morphogenesis /// cardiac muscle tissue development /// cartilage development involved in endochondral bone morphogenesis	protein binding /// protein C-terminus binding	extracellular region /// proteinaceous extracellular matrix /// proteinaceous extracellular matrix /// basement membrane /// basement membrane /// basal lamina /// extracellular matrix /// extracellular matrix	1
Stx11	BC118516	1.81514	0.00886709	transport /// intracellular protein transport /// protein transport /// vesicle-mediated transport	SNAP receptor activity /// protein binding	Golgi apparatus /// plasma membrane /// membrane	1
Traf1	NM_009421	1.78879	0.0046144	apoptosis /// signal transduction /// regulation of apoptosis	receptor activity /// protein binding /// protein binding /// zinc ion binding	cytoplasm	1
Pawr	NM_054056	1.78546	0.000860886	transcription /// apoptosis /// negative regulation of B cell proliferation /// interleukin-2 biosynthetic process /// negative regulation of T cell proliferation /// positive regulation of amyloid precursor protein biosynthetic process /// regulation of transcription /// negative regulation of T cell receptor signaling pathway	protein binding /// enzyme binding /// leucine zipper domain binding	nucleus /// nucleus /// cytoplasm /// cytoplasm /// plasma membrane	1
Clstn1	NM_023051	1.78018	0.00756905	cellular calcium ion homeostasis /// cell adhesion /// homophilic cell adhesion /// synaptic transmission	calcium ion binding /// calcium ion binding /// protein binding	Golgi membrane /// extracellular region /// nucleus /// endoplasmic reticulum /// endoplasmic reticulum membrane /// Golgi apparatus /// plasma membrane /// membrane /// integral to membrane /// integral to membrane /// cell junction /// cell projection /// synapse /// postsynaptic membrane /// postsynaptic membrane	1
Stom	NM_013515	1.77336	0.00107136	protein homooligomerization /// protein homooligomerization	protein binding /// protein binding	cytoskeleton /// cytoskeleton /// plasma membrane /// integral to plasma membrane /// integral to plasma membrane /// membrane /// integral to membrane /// melanosome /// membrane raft /// membrane raft	1
Aldh3b1	NM_026316	1.76653	0.000226058	cellular aldehyde metabolic process /// metabolic process /// oxidation reduction	aldehyde dehydrogenase [NAD(P)+] activity /// oxidoreductase activity	---	1
Slc25a21	NM_172577	1.76087	0.000980191				1
Gpr137b-ps	NR_003568	1.75498	0.00674798	---	---	membrane /// integral to membrane	1
Dscam	NM_031174	1.75025	0.00099719	cell adhesion /// negative regulation of cell adhesion /// nervous system development /// locomotory behavior /// positive regulation of phosphorylation /// dendrite morphogenesis /// positive regulation of axon extension involved in axon guidance /// post-embryonic retina morphogenesis in camera-type eye /// dendrite self-avoidance	protein binding	plasma membrane /// plasma membrane /// membrane /// integral to membrane /// axon /// growth cone	1
Pik3cb	NM_029094	1.74296	0.00693744	regulation of cell-matrix adhesion /// cellular calcium ion homeostasis /// homophilic cell adhesion /// signal transduction /// platelet activation /// embryonic cleavage /// phosphoinositide phosphorylation /// phosphoinositide-mediated signaling	nucleotide binding /// inositol or phosphatidylinositol kinase activity /// binding /// ATP binding /// kinase activity /// 1-phosphatidylinositol-3-kinase activity /// 1-phosphatidylinositol-3-kinase activity /// 1-phosphatidylinositol-3-kinase activity /// transferase activity /// phosphotransferase activity, alcohol group as acceptor /// insulin receptor substrate binding /// phosphatidylinosi…	phosphoinositide 3-kinase complex /// brush border membrane	1
Prdm1	NM_007548	1.73975	0.0069322	in utero embryonic development /// embryonic placenta development /// maternal placenta development /// transcription /// positive regulation of gene expression /// cell fate commitment /// regulation of transcription	nucleic acid binding /// DNA binding /// zinc ion binding /// metal ion binding	intracellular /// nucleus	1
Ramp3	NM_019511	1.73336	0.00944936				1
Hdgfrp3	NM_013886	1.72775	0.00925881	cell proliferation	chromatin binding /// growth factor activity	nucleus /// nucleus /// nucleus /// cytoplasm	1
Tnfrsf18	NM_009400	1.70327	0.00233505	apoptosis	receptor activity /// protein binding	extracellular region /// plasma membrane /// integral to plasma membrane /// external side of plasma membrane /// membrane /// integral to membrane	1
Adrbk2	NM_177078	1.70035	0.00467137	protein amino acid phosphorylation /// protein amino acid phosphorylation /// signal transduction /// phosphorylation	nucleotide binding /// protein kinase activity /// protein serine/threonine kinase activity /// G-protein coupled receptor kinase activity /// G-protein coupled receptor kinase activity /// signal transducer activity /// ATP binding /// kinase activity /// transferase activity /// beta-adrenergic receptor kinase activity	nucleus /// axon /// dendritic spine /// dendritic shaft /// synapse	1
Myo1d	NM_177390	1.69395	0.00993898	---	nucleotide binding /// motor activity /// actin binding /// calmodulin binding /// ATP binding	myosin complex	1
Art3	NM_181728	1.6795	0.00111174	protein amino acid ADP-ribosylation	NAD(P)+-protein-arginine ADP-ribosyltransferase activity /// transferase activity /// transferase activity, transferring glycosyl groups	cytoplasm /// plasma membrane /// membrane /// anchored to membrane	1
Muc16	ENSMUST00000034653	1.669	0.00776127	---	---	---	1
Marcks	NM_008538	1.65879	0.00724613	---	actin binding /// protein kinase C binding /// calmodulin binding	cytoplasm /// cytoplasm /// centrosome /// cytoskeleton /// cell cortex /// membrane /// membrane /// germinal vesicle	1
Slc36a4	NM_172289	1.65879	0.00130543	transport /// amino acid transport	symporter activity	membrane /// integral to membrane	1
Nova1	ENSMUST00000066043	1.65471	0.00342136	nuclear mRNA splicing, via spliceosome /// nuclear mRNA splicing, via spliceosome /// nervous system development	RNA binding /// mRNA binding /// protein binding	nucleus /// nucleus /// nucleolus	1
Epha7	NM_010141	1.64218	0.00180254	protein amino acid phosphorylation /// transmembrane receptor protein tyrosine kinase signaling pathway /// phosphorylation /// retinal ganglion cell axon guidance /// positive regulation of apoptosis /// positive regulation of neuron apoptosis /// branching morphogenesis of a nerve	nucleotide binding /// protein kinase activity /// protein tyrosine kinase activity /// protein tyrosine kinase activity /// transmembrane receptor protein tyrosine kinase activity /// receptor activity /// ephrin receptor activity /// protein binding /// ATP binding /// kinase activity /// transferase activity /// chemorepellent activity /// ephrin receptor binding /// ephrin receptor binding	integral to plasma membrane /// membrane /// integral to membrane /// dendrite /// dendrite /// neuromuscular junction /// neuromuscular junction /// neuronal cell body /// neuronal cell body /// postsynaptic membrane /// postsynaptic membrane	1
Laptm4b	NM_033521	1.63064	0.00380301	transport	---	endomembrane system /// membrane /// integral to membrane	1
Endod1	NM_028013	1.63055	0.00488716	---	nucleic acid binding /// nuclease activity /// endonuclease activity /// hydrolase activity /// metal ion binding	extracellular region	1
Plagl1	NM_009538	1.62591	0.00752722	positive regulation of transcription from RNA polymerase II promoter /// positive regulation of transcription from RNA polymerase II promoter	nucleic acid binding /// DNA binding /// DNA binding /// protein binding /// zinc ion binding	intracellular	1
Zfp111	NM_019940	1.62371	0.00831611	regulation of transcription, DNA-dependent	nucleic acid binding /// zinc ion binding /// transcription repressor activity /// transcription repressor activity /// metal ion binding	intracellular	1
Cd44	NM_009851	1.62351	0.00214803	regulation of cell growth /// regulation of cell growth /// branching involved in ureteric bud morphogenesis /// blood vessel maturation /// healing during inflammatory response /// cell adhesion /// cell adhesion /// cell adhesion /// positive regulation of gene expression /// response to organic cyclic substance /// cell migration /// cell migration /// neuron projection development /// neuron …	receptor activity /// receptor signaling protein activity /// binding /// protein binding /// hyaluronic acid binding /// hyaluronic acid binding /// hyaluronic acid binding /// hyaluronic acid binding /// phosphoprotein binding /// phosphoprotein binding	nucleus /// nucleus /// cytoplasm /// Golgi apparatus /// plasma membrane /// plasma membrane /// focal adhesion /// external side of plasma membrane /// cell surface /// membrane /// integral to membrane /// basolateral plasma membrane /// basolateral plasma membrane /// basolateral plasma membrane /// apical plasma membrane /// apical plasma membrane /// extracellular matrix /// protein complex…	1
Dpep2	NM_176913	1.61988	0.00155257				1
Tiam1	NM_009384	1.61916	0.00568042	signal transduction /// small GTPase mediated signal transduction /// regulation of Rho protein signal transduction /// ephrin receptor signaling pathway /// positive regulation of axonogenesis	receptor signaling protein activity /// guanyl-nucleotide exchange factor activity /// guanyl-nucleotide exchange factor activity /// Rho guanyl-nucleotide exchange factor activity /// protein binding /// phospholipid binding /// ephrin receptor binding	intracellular /// plasma membrane	1
Camk2n1	NM_025451	1.61213	0.00246412	---	protein kinase inhibitor activity /// protein kinase inhibitor activity /// calcium-dependent protein kinase inhibitor activity /// calcium-dependent protein kinase inhibitor activity /// protein kinase binding /// protein kinase binding /// protein kinase binding	plasma membrane /// postsynaptic density /// postsynaptic density /// membrane /// synaptosome /// synaptosome /// cell junction /// dendrite /// dendrite /// dendrite /// neuronal cell body /// neuronal cell body /// neuronal cell body /// synapse /// postsynaptic membrane	1
Hmcn1	NM_001024720	1.61109	0.00460091	protein amino acid phosphorylation /// bioluminescence /// protein-chromophore linkage /// vascular endothelial growth factor receptor signaling pathway	vascular endothelial growth factor receptor activity /// calcium ion binding /// protein binding /// ATP binding	extracellular region /// basement membrane /// integral to plasma membrane /// cell cortex /// cell junction	1
Sox5	NM_011444	1.60679	0.00225918	in utero embryonic development /// transcription /// central nervous system neuron differentiation /// cell fate commitment /// regulation of transcription /// negative regulation of transcription, DNA-dependent /// positive regulation of transcription from RNA polymerase II promoter /// oligodendrocyte differentiation /// cartilage development /// regulation of timing of neuron differentiation	DNA binding /// DNA binding /// transcription factor activity /// transcription factor activity /// protein binding /// protein binding /// promoter binding /// protein heterodimerization activity	nucleus /// nucleus	1
Tjp2	NM_011597	1.59853	0.00642376	response to organic substance	protein binding /// protein binding /// protein C-terminus binding /// protein C-terminus binding	nucleus /// cytoplasm /// plasma membrane /// plasma membrane /// gap junction /// gap junction /// tight junction /// tight junction /// membrane /// cell junction	1
Gpc1	NM_016696	1.59484	0.0059101	---	heparan sulfate proteoglycan binding	extracellular region /// proteinaceous extracellular matrix /// extracellular space /// plasma membrane /// membrane /// anchored to membrane	1
Fgf16	NM_030614	1.5939	0.0073038	fibroblast growth factor receptor signaling pathway /// fibroblast growth factor receptor signaling pathway /// positive regulation of brown fat cell proliferation /// positive regulation of brown fat cell proliferation	fibroblast growth factor receptor binding /// fibroblast growth factor receptor binding /// growth factor activity	extracellular region	1
H2-T22	NM_010397	1.59271	0.00840181				1
Atpif1	NM_007512	1.59057	0.00355103	negative regulation of endothelial cell proliferation /// negative regulation of endothelial cell proliferation /// negative regulation of nucleotide metabolic process /// protein homooligomerization /// protein homotetramerization /// negative regulation of hydrolase activity	enzyme inhibitor activity /// calmodulin binding /// ATPase inhibitor activity /// ATPase inhibitor activity /// protein homodimerization activity /// angiostatin binding /// angiostatin binding /// ATPase binding	mitochondrion /// mitochondrion /// mitochondrion /// mitochondrion /// mitochondrial proton-transporting ATP synthase complex /// cell surface /// cell surface	1
Acss2	NM_019811	1.58379	0.00654034	acetyl-CoA biosynthetic process /// metabolic process	nucleotide binding /// catalytic activity /// acetate-CoA ligase activity /// acetate-CoA ligase activity /// ATP binding /// AMP binding /// ligase activity	cytoplasm /// cytoplasm	1
Dclre1a	NM_018831	1.56898	0.00890514	DNA repair /// nucleotide-excision repair /// response to DNA damage stimulus /// cell cycle /// mitosis /// cell division	hydrolase activity	nucleus /// nucleus	1
H2-gs10	NM_001143689	1.55788	0.000252702	antigen processing and presentation of peptide antigen via MHC class I /// immune response /// antigen processing and presentation	---	membrane /// integral to membrane /// MHC class I protein complex	1
Trav13n-1	ENSMUST00000110630	1.55607	0.0056328				1
Galm	NM_176963	1.55387	0.00903116	carbohydrate metabolic process /// carbohydrate metabolic process /// hexose metabolic process	catalytic activity /// aldose 1-epimerase activity /// aldose 1-epimerase activity /// isomerase activity /// carbohydrate binding /// protein homodimerization activity	cytoplasm	1
Thsd7a	ENSMUST00000119581	1.54803	0.00974269	---	---	membrane /// integral to membrane	1
Gramd1b	NM_172768	1.5475	0.00271468	---	---	membrane /// integral to membrane	1
Alox8	NM_009661	1.5466	0.00337381	leukotriene metabolic process /// negative regulation of cell proliferation /// negative regulation of cell proliferation /// leukotriene biosynthetic process /// negative regulation of cell cycle /// negative regulation of cell cycle /// negative regulation of growth /// negative regulation of growth /// oxidation reduction	iron ion binding /// lipoxygenase activity /// oxidoreductase activity /// oxidoreductase activity, acting on single donors with incorporation of molecular oxygen, incorporation of two atoms of oxygen /// metal ion binding /// arachidonate 8-lipoxygenase activity /// arachidonate 15-lipoxygenase activity /// arachidonate 15-lipoxygenase activity	intracellular /// intracellular /// cytoplasm	1
Vsig4	NM_177789	1.54221	0.000160414				1
Tnfrsf1b	NM_011610	1.53897	0.006538	inflammatory response /// immune response /// immune response /// cell surface receptor linked signaling pathway /// cell death /// cell proliferation /// negative regulation of inflammatory response /// RNA destabilization	receptor activity /// tumor necrosis factor receptor activity /// tumor necrosis factor receptor activity /// tumor necrosis factor receptor activity /// protein binding /// protein binding	membrane fraction /// membrane fraction /// membrane /// membrane /// integral to membrane /// membrane raft /// membrane raft	1
Zc3h12c	AK220416	1.53781	0.00465723	---	nucleic acid binding /// nuclease activity /// endonuclease activity /// zinc ion binding /// hydrolase activity /// metal ion binding	---	1
Slc39a4	NM_028064	1.53569	0.00714867	transport /// ion transport /// zinc ion transport /// zinc ion transport /// cellular zinc ion homeostasis /// metal ion transport /// transmembrane transport	zinc ion transmembrane transporter activity /// metal ion transmembrane transporter activity	endosome /// endosome /// plasma membrane /// plasma membrane /// membrane /// integral to membrane /// cytoplasmic membrane-bounded vesicle /// apical plasma membrane /// recycling endosome membrane	1
Clic4	NM_013885	1.53282	0.00194237	transport /// ion transport /// chloride transport /// chloride transport /// keratinocyte differentiation /// negative regulation of cell migration /// negative regulation of cell migration	ion channel activity /// voltage-gated ion channel activity /// voltage-gated chloride channel activity /// chloride channel activity /// chloride channel activity /// protein binding /// protein complex binding /// protein complex binding	intracellular /// soluble fraction /// soluble fraction /// nucleus /// cytoplasm /// cytoplasm /// mitochondrion /// mitochondrion /// plasma membrane /// microvillus /// microvillus /// membrane /// integral to membrane /// integral to membrane /// cytoplasmic vesicle membrane /// cytoplasmic vesicle /// chloride channel complex	1
Cd59b	NM_181858	1.51935	0.000385186				1
Lmbr1	NM_020295	1.51313	0.00555538	embryonic hindlimb morphogenesis /// embryonic digit morphogenesis	receptor activity	membrane /// integral to membrane	1
Snx5	NM_024225	-1.5157	0.00657204	transport /// cell communication /// protein transport	protein binding /// phosphoinositide binding	---	1
Fbxo32	NM_026346	-1.52573	0.00985249	protein ubiquitination	protein binding	nucleus /// SCF ubiquitin ligase complex	1
Heg1	NM_175256	-1.52926	0.00200923	---	calcium ion binding	---	1
Pdxk	NM_172134	-1.52983	0.00017271	pyridoxine biosynthetic process	nucleotide binding /// ATP binding /// pyridoxal kinase activity /// kinase activity /// transferase activity /// metal ion binding	cytoplasm	1
Upf2	NM_001081132	-1.53673	0.00960094	response to unfolded protein /// RNA metabolic process	binding /// protein binding /// protein binding /// identical protein binding	nucleus /// cytoplasm /// cytoplasm /// perinuclear region of cytoplasm	1
Bcl9l	NM_030256	-1.53728	0.00356004	transcription /// positive regulation of gene-specific transcription from RNA polymerase II promoter /// positive regulation of epithelial to mesenchymal transition /// regulation of cell morphogenesis /// negative regulation of transforming growth factor beta receptor signaling pathway /// regulation of transcription	---	nucleus	1
Smurf2	NM_025481	-1.53933	0.00174417	protein modification process /// ubiquitin-dependent SMAD protein catabolic process	ubiquitin-protein ligase activity /// transforming growth factor beta receptor binding /// protein binding /// ligase activity /// acid-amino acid ligase activity /// identical protein binding /// SMAD binding	ubiquitin ligase complex /// intracellular /// nucleus /// cytoplasm /// plasma membrane /// membrane /// membrane raft	1
Cnot2	NM_001037846	-1.54348	0.00500781	transcription /// regulation of transcription	protein binding /// transcription regulator activity	nucleus /// cytoplasm	1
Cenpa	NM_007681	-1.5472	0.00249649	nucleosome assembly	DNA binding	chromosome, centromeric region /// chromosome, centromeric region /// kinetochore /// condensed chromosome kinetochore /// nucleosome /// inner kinetochore of condensed chromosome /// nucleus /// chromosome	1
Duxbl	NM_183389	-1.54724	0.00461367	regulation of transcription, DNA-dependent /// regulation of transcription	DNA binding /// transcription factor activity /// sequence-specific DNA binding	nucleus	1
Klhl6	NM_183390	-1.55826	0.00318708	germinal center formation /// B cell receptor signaling pathway	protein binding	---	1
Raet1b	BC132022	-1.56043	0.00439356				1
Fancm	NM_178912	-1.56561	0.00572979	DNA metabolic process /// DNA repair /// response to DNA damage stimulus	nucleotide binding /// nucleic acid binding /// DNA binding /// chromatin binding /// helicase activity /// nuclease activity /// protein binding /// ATP binding /// ATP-dependent helicase activity /// hydrolase activity	nucleus /// Fanconi anaemia nuclear complex	1
Mcart6	NM_001082412	-1.56942	0.000447144	transport /// transmembrane transport	binding	membrane /// integral to membrane	1
Ctdp1	NM_026295	-1.57117	0.0033847	---	phosphoprotein phosphatase activity /// protein binding /// CTD phosphatase activity /// hydrolase activity	intracellular /// nucleus	1
Bcl6	NM_009744	-1.57181	0.00686883	protein import into nucleus, translocation /// negative regulation of transcription from RNA polymerase II promoter /// negative regulation of transcription from RNA polymerase II promoter /// negative regulation of transcription from RNA polymerase II promoter /// negative regulation of transcription from RNA polymerase II promoter /// negative regulation of transcription from RNA polymerase II …	nucleic acid binding /// DNA binding /// DNA binding /// chromatin binding /// chromatin binding /// transcription factor activity /// protein binding /// protein binding /// protein binding /// zinc ion binding /// transcription repressor activity /// transcription repressor activity /// transcription repressor activity /// chromatin DNA binding /// sequence-specific DNA binding /// sequence-spe…	intracellular /// nucleus /// nucleus /// nucleus /// replication fork	1
Dennd2d	NM_001093754	-1.57329	0.00496347	phospholipid biosynthetic process	diacylglycerol cholinephosphotransferase activity /// ethanolaminephosphotransferase activity /// transferase activity /// phosphotransferase activity, for other substituted phosphate groups /// metal ion binding	nucleus /// endoplasmic reticulum /// endoplasmic reticulum membrane /// endoplasmic reticulum membrane /// membrane /// integral to membrane /// nuclear membrane	1
Parp1	NM_007415	-1.58423	0.00253399	telomere maintenance /// DNA metabolic process /// DNA repair /// DNA repair /// base-excision repair /// transcription /// protein amino acid ADP-ribosylation /// protein amino acid ADP-ribosylation /// response to DNA damage stimulus /// protein autoprocessing /// protein autoprocessing /// cellular response to insulin stimulus /// regulation of growth rate /// DNA damage response, detection of…	DNA binding /// NAD+ ADP-ribosyltransferase activity /// NAD+ ADP-ribosyltransferase activity /// protein binding /// transcription factor binding /// zinc ion binding /// transferase activity /// transferase activity, transferring glycosyl groups /// identical protein binding /// metal ion binding /// protein N-terminus binding /// NAD or NADH binding /// NAD or NADH binding	intracellular /// nucleus /// nucleus /// nucleus /// nuclear envelope /// nucleoplasm /// transcription factor complex /// nucleolus /// nucleolus	1
Plekhg2	NM_138752	-1.58507	0.00300243	regulation of Rho protein signal transduction	guanyl-nucleotide exchange factor activity /// Rho guanyl-nucleotide exchange factor activity	intracellular	1
Csrp2	NM_007792	-1.5971	0.0032802	multicellular organismal development /// cell differentiation /// myoblast differentiation	zinc ion binding /// metal ion binding	nucleus /// nucleus	1
Gpbp1	NM_028487	-1.60796	0.00403828	transcription /// regulation of transcription /// positive regulation of transcription, DNA-dependent	DNA binding /// DNA binding /// transcription factor activity /// protein binding	nucleus /// nucleus	1
Rdh11	NM_021557	-1.61224	0.00350181	DNA repair /// DNA repair /// chromatin organization /// response to DNA damage stimulus /// metabolic process /// retinol metabolic process /// oxidation reduction	catalytic activity /// alcohol dehydrogenase (NAD) activity /// retinol dehydrogenase activity /// binding /// oxidoreductase activity /// nucleosome binding	intracellular /// nucleus /// nucleus /// endoplasmic reticulum /// endoplasmic reticulum membrane /// membrane /// integral to membrane	1
Prkd3	NM_029239	-1.6132	0.000786138	protein amino acid phosphorylation	nucleotide binding /// protein kinase activity /// protein serine/threonine kinase activity /// protein kinase C activity /// protein binding /// ATP binding /// kinase activity /// transferase activity /// metal ion binding	cytoplasm /// membrane	1
Cyp2d22	NM_019823	-1.61682	0.00243832	response to organic substance /// drug metabolic process /// drug metabolic process /// arachidonic acid metabolic process /// arachidonic acid metabolic process /// dopamine metabolic process /// dopamine metabolic process /// oxidation reduction	monooxygenase activity /// monooxygenase activity /// steroid 21-monooxygenase activity /// steroid 21-monooxygenase activity /// iron ion binding /// arachidonic acid monooxygenase activity /// arachidonic acid monooxygenase activity /// electron carrier activity /// oxidoreductase activity /// oxidoreductase activity, acting on paired donors, with incorporation or reduction of molecular oxygen,…	cytoplasm /// endoplasmic reticulum /// endoplasmic reticulum membrane /// microsome /// membrane	1
Pcp4	NM_008791	-1.62209	0.00172341	cell-cell adhesion	PDZ domain binding	plasma membrane /// tight junction /// tight junction /// cell surface /// membrane /// integral to membrane /// cell junction	1
Rbbp6	NM_175023	-1.62852	0.00218668	protein ubiquitination	nucleic acid binding /// ubiquitin-protein ligase activity /// protein binding /// zinc ion binding /// metal ion binding	ubiquitin ligase complex /// nucleus /// nucleolus	1
Lman2l	NM_001013374	-1.62954	0.00605685	protein transport	sugar binding	Golgi membrane /// endoplasmic reticulum /// endoplasmic reticulum membrane /// endoplasmic reticulum membrane /// Golgi apparatus /// Golgi apparatus /// membrane /// integral to membrane	1
Snx2	NM_026386	-1.62982	0.00626913	transport /// intracellular protein transport /// cell communication /// protein transport	protein binding /// protein transporter activity /// phosphoinositide binding	cytoplasm	1
Abca1	NM_013454	-1.64533	0.00808656	peptide secretion /// protein amino acid lipidation /// transport /// phagocytosis, engulfment /// lysosome organization /// G-protein coupled receptor protein signaling pathway /// cholesterol metabolic process /// cholesterol metabolic process /// positive regulation of cholesterol efflux /// phospholipid transport /// endosome transport /// cholesterol transport /// positive regulation of cAMP…	nucleotide binding /// protein binding /// protein binding /// ATP binding /// phospholipid transporter activity /// phospholipid transporter activity /// phospholipid transporter activity /// high-density lipoprotein binding /// anion transmembrane transporter activity /// ATPase activity /// nucleoside-triphosphatase activity /// cholesterol transporter activity /// cholesterol transporter acti…	membrane fraction /// Golgi apparatus /// plasma membrane /// plasma membrane /// integral to plasma membrane /// integral to plasma membrane /// caveola /// membrane /// integral to membrane /// intracellular membrane-bounded organelle /// membrane raft /// phagocytic vesicle	1
Taf5	NM_177342	-1.64588	0.00829849	transcription /// regulation of transcription	DNA binding /// transcription factor activity /// histone acetyltransferase activity /// promoter binding /// transcription initiation factor activity /// transcription regulator activity /// protein dimerization activity	nucleus /// nucleus /// transcription factor TFIID complex /// transcription factor TFIID complex /// cytoplasm /// cytoskeleton /// transcription factor TFTC complex	1
Sell	NM_011346	-1.65325	0.00405962	cell adhesion /// response to ATP	binding /// protein binding /// sugar binding	plasma membrane /// external side of plasma membrane /// membrane /// integral to membrane	1
Slc26a11	NM_178743	-1.66185	0.00268706	transport /// ion transport /// sulfate transport /// sulfate transport /// transmembrane transport	transporter activity /// secondary active sulfate transmembrane transporter activity /// anion transmembrane transporter activity /// anion transmembrane transporter activity /// anion exchanger activity	Golgi membrane /// endoplasmic reticulum /// endoplasmic reticulum /// endoplasmic reticulum membrane /// Golgi apparatus /// Golgi apparatus /// plasma membrane /// plasma membrane /// membrane /// integral to membrane /// integral to membrane	1
Yeats4	NM_026570	-1.67157	0.00835065	transcription /// regulation of transcription, DNA-dependent /// chromatin modification /// regulation of growth /// histone H4 acetylation /// histone H4 acetylation /// histone H2A acetylation /// histone H2A acetylation /// regulation of transcription	protein binding /// protein C-terminus binding	nucleus /// nucleus /// nucleoplasm /// nucleoplasm /// NuA4 histone acetyltransferase complex /// NuA4 histone acetyltransferase complex	1
Csnk1g3	NM_152809	-1.69783	0.00797149	protein amino acid phosphorylation /// protein amino acid phosphorylation /// Wnt receptor signaling pathway /// protein amino acid autophosphorylation	nucleotide binding /// magnesium ion binding /// glycoprotein binding /// protein kinase activity /// protein serine/threonine kinase activity /// protein serine/threonine kinase activity /// ATP binding /// ATP binding /// kinase activity /// transferase activity /// peptide binding /// phosphoprotein binding	soluble fraction /// cytoplasm	1
Pitpnm2	NM_011256	-1.72318	0.000413132	transport	phospholipid binding /// lipid binding /// metal ion binding	intracellular /// intracellular /// soluble fraction /// cytoplasm /// cytoskeleton /// endomembrane system /// membrane /// intracellular membrane-bounded organelle	1
Esco1	NM_001081222	-1.72338	0.00540909	DNA repair /// cell cycle	damaged DNA binding /// DNA-directed DNA polymerase activity /// acyltransferase activity /// transferase activity /// metal ion binding	nucleus	1
Cr1l	NM_013499	-1.73187	0.00222873	in utero embryonic development /// complement activation, classical pathway /// multicellular organismal development /// female pregnancy /// regulation of complement activation /// regulation of complement activation /// innate immune response /// negative regulation of complement activation /// negative regulation of complement activation /// negative regulation of complement activation	receptor activity	external side of plasma membrane /// membrane /// integral to membrane	1
Wdr62	BC054747	-1.78098	0.00331618	---	---	---	1
Neurl3	NM_153408	-1.78675	6.83393e-06	---	protein binding /// zinc ion binding /// ligase activity /// metal ion binding	---	1
Baiap2l1	NM_025833	-1.80451	0.00546243	signal transduction /// filopodium assembly	actin binding /// cytoskeletal adaptor activity /// SH3 domain binding	---	1
Osgin2	NM_145950	-1.80495	0.00235656	---	---	---	1
Irak3	NM_028679	-1.80509	0.00849054	negative regulation of cytokine-mediated signaling pathway /// protein amino acid phosphorylation /// protein amino acid phosphorylation /// apoptosis /// signal transduction /// response to virus /// positive regulation of macrophage tolerance induction /// negative regulation of macrophage cytokine production /// cytokine-mediated signaling pathway /// negative regulation of NF-kappaB transcrip…	nucleotide binding /// magnesium ion binding /// magnesium ion binding /// protein kinase activity /// protein kinase activity /// protein serine/threonine kinase activity /// protein serine/threonine kinase activity /// receptor activity /// protein binding /// ATP binding /// ATP binding /// kinase activity /// transferase activity /// protein homodimerization activity /// protein heterodimeriz…	nucleus /// nucleus /// cytoplasm /// cytoplasm	1
Prkd2	NM_178900	-1.82798	0.00445978	protein amino acid phosphorylation	nucleotide binding /// protein kinase activity /// protein serine/threonine kinase activity /// protein kinase C activity /// ATP binding /// kinase activity /// transferase activity /// metal ion binding	cytoplasm /// membrane	1
St6gal1	NM_145933	-1.84935	0.00933737	protein amino acid glycosylation	beta-galactoside alpha-2,6-sialyltransferase activity /// sialyltransferase activity /// sialyltransferase activity /// transferase activity /// transferase activity, transferring glycosyl groups	extracellular region /// Golgi apparatus /// membrane /// integral to membrane /// integral to Golgi membrane /// Golgi cisterna membrane	1
Cnn3	NM_028044	-1.86711	0.000289406	actomyosin structure organization	actin binding /// actin binding /// protein binding /// calmodulin binding /// microtubule binding /// microtubule binding	postsynaptic density /// postsynaptic density /// dendrite /// neuronal cell body /// neuronal cell body /// dendritic spine /// dendritic spine	1
Pecam1	NM_008816	-1.88953	0.008357	positive regulation of leukocyte migration /// cellular component movement /// cell adhesion /// Rho protein signal transduction /// regulation of cell migration /// wound healing	protein binding	soluble fraction /// plasma membrane /// cell surface /// membrane /// membrane /// integral to membrane /// cell junction /// smooth muscle contractile fiber /// membrane raft	1
Stap1	NM_019992	-1.89813	0.000567287				1
Insig1	NM_153526	-1.90346	3.54415e-05	lipid metabolic process /// triglyceride metabolic process /// cholesterol biosynthetic process /// response to sterol depletion /// steroid metabolic process /// cholesterol metabolic process /// cholesterol metabolic process /// negative regulation of steroid biosynthetic process /// sterol biosynthetic process /// inner ear morphogenesis /// middle ear morphogenesis /// negative regulation of …	protein binding	endoplasmic reticulum /// endoplasmic reticulum /// endoplasmic reticulum membrane /// membrane /// integral to membrane	1
Gfi1	NM_010278	-1.93984	0.00114742	transcription /// mechanosensory behavior /// negative regulation of cell fate specification /// negative regulation of gene-specific transcription from RNA polymerase II promoter /// negative regulation of calcidiol 1-monooxygenase activity /// inner ear morphogenesis /// auditory receptor cell differentiation /// positive regulation of cell fate specification /// cell fate commitment /// regula…	nucleic acid binding /// DNA binding /// protein binding /// zinc ion binding /// promoter binding /// metal ion binding	intracellular /// nucleus	1
Slamf1	NM_013730	-1.94404	0.00565746	lymphocyte activation	receptor activity /// protein binding	plasma membrane /// external side of plasma membrane /// cell surface /// membrane /// integral to membrane	1
Strbp	NM_009261	-1.95379	0.000565197	cellular component movement /// multicellular organismal development /// spermatogenesis /// spermatid development /// mechanosensory behavior /// cell differentiation	DNA binding /// DNA binding /// RNA binding /// double-stranded RNA binding /// double-stranded RNA binding /// single-stranded RNA binding	intracellular /// nucleus /// cytoplasm /// cytoskeleton /// microtubule cytoskeleton	1
Pik3ip1	NM_178149	-1.9725	0.00379335	---	---	membrane /// integral to membrane	1
Cables2	NM_145851	-1.97414	0.00547328	cell cycle /// cell division /// regulation of cell division /// regulation of cell cycle	protein binding /// cyclin-dependent protein kinase regulator activity	---	1
Ms4a4c	NM_029499	-2.01276	0.00265109	---	---	integral to membrane	1
Myl4	NM_010858	-2.02706	0.00314248	regulation of the force of heart contraction /// positive regulation of ATPase activity /// cardiac muscle contraction	motor activity /// actin monomer binding /// calcium ion binding /// actin filament binding	myosin complex /// A band	1
Smad7	NM_001042660	-2.03255	0.00462611	ureteric bud development /// transcription /// regulation of transcription, DNA-dependent /// transforming growth factor beta receptor signaling pathway /// transforming growth factor beta receptor signaling pathway /// negative regulation of gene-specific transcription from RNA polymerase II promoter /// negative regulation of peptidyl-threonine phosphorylation /// negative regulation of transcr…	transcription factor activity /// protein binding /// collagen binding /// beta-catenin binding /// promoter binding /// transforming growth factor beta receptor, inhibitory cytoplasmic mediator activity /// ubiquitin protein ligase binding /// ubiquitin protein ligase binding /// type I transforming growth factor beta receptor binding /// activin binding /// I-SMAD binding	intracellular /// nucleus /// transcription factor complex /// cytoplasm /// plasma membrane /// cell-cell adherens junction /// catenin complex	1
Pip5k1b	NM_008846	-2.05023	0.00709954	phosphatidylinositol metabolic process /// phosphatidylinositol metabolic process	nucleotide binding /// protein binding /// ATP binding /// kinase activity /// phosphatidylinositol phosphate kinase activity /// 1-phosphatidylinositol-4-phosphate 5-kinase activity /// 1-phosphatidylinositol-4-phosphate 5-kinase activity /// transferase activity	endomembrane system /// membrane	1
Zfp69	NM_001005788	-2.05226	0.00717819	regulation of transcription, DNA-dependent	nucleic acid binding /// zinc ion binding /// metal ion binding	intracellular	1
Acsf2	NM_153807	-2.13023	0.000497663	lipid metabolic process /// fatty acid metabolic process /// metabolic process	nucleotide binding /// catalytic activity /// ATP binding /// ligase activity	mitochondrion /// mitochondrion	1
Itgb3	NM_016780	-2.15642	0.00482234	positive regulation of leukocyte migration /// cellular calcium ion homeostasis /// cell-substrate junction assembly /// cell adhesion /// cell adhesion /// cell-matrix adhesion /// integrin-mediated signaling pathway /// integrin-mediated signaling pathway /// regulation of G-protein coupled receptor protein signaling pathway /// negative regulation of macrophage derived foam cell differentiatio…	receptor activity /// integrin binding /// binding /// protein binding /// peptide binding /// identical protein binding /// fibrinogen binding	membrane fraction /// integrin complex /// integrin complex /// external side of plasma membrane /// cell surface /// membrane /// integral to membrane	1
Gdf11	NM_010272	-2.30182	0.00224769	metanephros development /// ureteric bud development /// negative regulation of cell proliferation /// organ morphogenesis /// anterior/posterior pattern formation /// spinal cord anterior/posterior patterning /// pancreas development /// growth /// negative regulation of cell differentiation /// negative regulation of neuron differentiation /// cell maturation /// camera-type eye morphogenesis	cytokine activity /// protein binding /// protein binding /// growth factor activity	extracellular region /// extracellular space /// extracellular space	1
Gad1	NM_008077	-2.31567	0.00183703	carboxylic acid metabolic process /// neurotransmitter biosynthetic process	catalytic activity /// glutamate decarboxylase activity /// glutamate decarboxylase activity /// protein binding /// lyase activity /// carboxy-lyase activity /// pyridoxal phosphate binding	intracellular /// cytoplasm /// mitochondrion /// axon /// synapse	1
Rftn2	NM_028713	-2.32526	0.00547974	---	---	plasma membrane /// membrane	1
Satb1	NM_009122	-2.36369	0.00289258	negative regulation of transcription from RNA polymerase II promoter /// negative regulation of transcription from RNA polymerase II promoter /// negative regulation of transcription from RNA polymerase II promoter /// chromatin organization /// transcription /// regulation of transcription, DNA-dependent /// regulation of transcription, DNA-dependent /// chromatin modification /// histone methyl…	DNA binding /// DNA binding /// transcription factor activity /// transcription factor activity /// transcription repressor activity /// sequence-specific DNA binding	chromatin /// nucleus /// nuclear heterochromatin /// nuclear matrix	1
Hist3h2a	NM_178218	-2.40321	0.00475459	nucleosome assembly	DNA binding /// protein binding /// zinc ion binding /// metal ion binding	nucleosome /// intracellular /// nucleus /// chromosome	1
Slc6a16	XM_914689	-2.4128	0.00425505	---	---	---	1
Treml2	NM_001033405	-2.46644	0.0079635	T cell activation	receptor activity /// protein binding	plasma membrane /// cell surface /// membrane /// integral to membrane	1
D8Ertd82e	NM_172911	-2.55376	0.00168375	protein amino acid phosphorylation	nucleotide binding /// protein kinase activity /// protein tyrosine kinase activity /// non-membrane spanning protein tyrosine kinase activity /// ATP binding /// kinase activity /// transferase activity	---	1
Cd36	NM_001159557	-2.78735	0.000400896	long-chain fatty acid metabolic process /// positive regulation of cell-matrix adhesion /// fatty acid metabolic process /// triglyceride metabolic process /// transport /// phagocytosis, recognition /// cell adhesion /// nitric oxide mediated signal transduction /// response to mechanical stimulus /// positive regulation of macrophage derived foam cell differentiation /// positive regulation of …	receptor activity /// receptor activity /// low-density lipoprotein receptor activity /// low-density lipoprotein receptor activity /// protein binding /// high-density lipoprotein binding /// lipid binding /// lipid binding /// low-density lipoprotein binding /// Gram-negative bacterial cell surface binding /// Gram-positive bacterial cell surface binding /// lipoteichoic acid receptor activity	intracellular /// mitochondrion /// microsome /// Golgi apparatus /// Golgi apparatus /// plasma membrane /// plasma membrane /// caveola /// external side of plasma membrane /// cell surface /// cell surface /// membrane /// integral to membrane /// sarcolemma /// membrane raft /// apical part of cell	1
Tmem108	NM_178638	-3.02453	0.00573681	---	---	membrane /// integral to membrane	1
Cecr2	NM_001128151	-3.18555	0.00534615	apoptosis	---	nucleus	1
Zfp608	NM_175751	-3.54722	0.00981875	---	zinc ion binding /// metal ion binding	intracellular	1
Rapgef4	NM_019688	-3.57501	0.00434777	regulation of protein amino acid phosphorylation /// exocytosis /// signal transduction /// signal transduction /// small GTPase mediated signal transduction /// positive regulation of smooth muscle cell migration /// calcium ion-dependent exocytosis /// regulation of exocytosis /// cAMP-mediated signaling /// insulin secretion /// regulation of dendrite development /// negative regulation of syn…	nucleotide binding /// guanyl-nucleotide exchange factor activity /// guanyl-nucleotide exchange factor activity /// guanyl-nucleotide exchange factor activity /// Ras guanyl-nucleotide exchange factor activity /// protein binding /// cAMP-dependent protein kinase regulator activity /// Ras GTPase binding /// cAMP binding /// cAMP binding /// protein complex binding	photoreceptor outer segment /// photoreceptor inner segment /// intracellular /// cytoplasm /// cytosol /// plasma membrane /// cAMP-dependent protein kinase complex /// membrane /// basolateral plasma membrane /// apical plasma membrane /// axon /// dendrite /// dendritic spine /// protein complex /// excitatory synapse	1
Hes1	NM_008235	-3.78199	0.00234894	negative regulation of transcription from RNA polymerase II promoter /// in utero embryonic development /// liver development /// transcription /// regulation of transcription, DNA-dependent /// cell adhesion /// Notch signaling pathway /// smoothened signaling pathway /// positive regulation of cell proliferation /// positive regulation of gene-specific transcription from RNA polymerase II promo…	DNA binding /// DNA binding /// transcription repressor activity /// transcription regulator activity	nucleus /// nucleus /// cytoplasm	1
Vpreb3	NM_009514	-3.94978	0.0058439	---	---	---
